# Supplementary material for: Genomic and Transcriptomic Analysis Reveals Cuticular Protein Genes Responding to Different Insecticides in Fall Armyworm Spodoptera frugiperda
Source: Insects. 2021 Nov 5;12(11):997. doi: 10.3390/insects12110997 (PMC8622913; doi:10.3390/insects12110997)
Supplement: Supplementary file 1 [file insects-12-00997-s001.zip]

Archive with 5 entries (5 files):
- Figure S1.svg
- Figure S2.tiff
- Table S1.pdf
- Table S2.xlsx
- Table S3.xls
