# Supplementary material for: Genomic and Transcriptomic Analysis Reveals Cuticular Protein Genes Responding to Different Insecticides in Fall Armyworm Spodoptera frugiperda
Source: Insects. 2021 Nov 5;12(11):997. doi: 10.3390/insects12110997 (PMC8622913; doi:10.3390/insects12110997)
Supplement: Supplementary file 1 [file insects-12-00997-s001.zip › Table S2.xlsx]

## Sheet: Table S2
Table S2. List of the CP genes identified in FAW genome.
Motif	Gene name	Gene ID	Genomic information
			Start location	End location	Positive/negative strand	Chrosomone no.
RR1	SfruCPR1	Sfru021130	1357474	1368712	-	chr26
	SfruCPR2	Sfru032050	14669762	14674719	-	chr3
	SfruCPR3	Sfru041680	9129765	9131272	-	chr11
	SfruCPR4	Sfru041690	9142211	9147194	-	chr11
	SfruCPR5	Sfru056820	13397794	13403224	+	chr8
	SfruCPR6	Sfru056830	13413383	13422784	+	chr8
	SfruCPR7	Sfru056850	13428834	13444472	-	chr8
	SfruCPR8	Sfru056860	13444817	13453852	+	chr8
	SfruCPR9	Sfru056870	13499198	13509218	+	chr8
	SfruCPR10	Sfru056910	13544826	13547477	+	chr8
	SfruCPR11	Sfru056920	13550568	13559171	-	chr8
	SfruCPR12	Sfru056940	13575190	13578267	-	chr8
	SfruCPR13	Sfru056950	13586569	13590402	-	chr8
	SfruCPR14	Sfru056980	13644164	13656120	+	chr8
	SfruCPR15	Sfru057220	3228727	3229572	-	chr10
	SfruCPR16	Sfru083540	11757863	11759583	+	chr8
	SfruCPR17	Sfru086330	13028572	13031343	+	chr2
	SfruCPR18	Sfru090530	8247418	8253948	+	chr19
	SfruCPR19	Sfru090550	8259721	8262555	+	chr19
	SfruCPR20	Sfru120360	246672	249090	-	chr7
	SfruCPR21	Sfru123600	9884198	9932554	-	chr3
	SfruCPR22	Sfru123610	9877924	9881445	-	chr3
	SfruCPR23	Sfru123620	9873068	9873442	-	chr3
	SfruCPR24	Sfru123630	9866623	9867193	-	chr3
	SfruCPR25	Sfru123640	9856162	9857584	-	chr3
	SfruCPR26	Sfru123650	9845466	9848240	-	chr3
	SfruCPR27	Sfru123680	9826973	9830147	-	chr3
	SfruCPR28	Sfru123690	9808958	9824635	-	chr3
	SfruCPR29	Sfru123710	9774487	9781341	-	chr3
	SfruCPR30	Sfru123720	9766135	9769171	+	chr3
	SfruCPR31	Sfru123730	9759303	9764185	-	chr3
	SfruCPR32	Sfru123740	9747124	9751279	-	chr3
	SfruCPR33	Sfru123750	9731589	9739888	-	chr3
	SfruCPR34	Sfru123760	9712400	9717355	-	chr3
	SfruCPR35	Sfru123770	9705703	9706960	-	chr3
	SfruCPR36	Sfru123780	9702871	9703640	-	chr3
	SfruCPR37	Sfru123790	9687592	9700477	-	chr3
	SfruCPR38	Sfru123800	9672859	9677811	-	chr3
	SfruCPR39	Sfru123810	9669318	9670192	-	chr3
	SfruCPR40	Sfru123820	9662911	9666369	-	chr3
	SfruCPR41	Sfru123830	9656750	9661360	-	chr3
	SfruCPR42	Sfru123840	9655115	9655915	-	chr3
	SfruCPR43	Sfru123860	9617974	9620079	-	chr3
	SfruCPR44	Sfru123870	9614037	9615358	+	chr3
	SfruCPR45	Sfru123880	9596499	9601160	-	chr3
	SfruCPR46	Sfru138540	12060940	12064063	+	chr12
	SfruCPR47	Sfru138550	12075427	12079104	+	chr12
	SfruCPR48	Sfru138560	12090879	12092600	+	chr12
	SfruCPR49	Sfru171000	4990385	5004287	+	chr26
	SfruCPR50	Sfru171240	4565535	4568122	+	chr26
	SfruCPR51	Sfru206950	12314446	12322780	-	chr6
	SfruCPR52	Sfru206960	12309681	12311355	-	chr6
	SfruCPR53	Sfru206970	12306124	12307471	+	chr6
	SfruCPR54	Sfru206980	12298856	12301200	+	chr6
RR2	SfruCPR55	Sfru120340	231129	234989	+	chr7
	SfruCPR56	Sfru013400	6510760	6517147	+	chr25
	SfruCPR57	Sfru015970	6380785	6387518	-	chr23
	SfruCPR58	Sfru032670	13060989	13067150	-	chr3
	SfruCPR59	Sfru032720	12887272	12901707	-	chr3
	SfruCPR60	Sfru032800	12845086	12846095	+	chr3
	SfruCPR61	Sfru032810	12843422	12844145	+	chr3
	SfruCPR62	Sfru032900	12816357	12816994	-	chr3
	SfruCPR63	Sfru032910	12804286	12815193	-	chr3
	SfruCPR64	Sfru032990	12773022	12775325	-	chr3
	SfruCPR65	Sfru033000	12769176	12770408	+	chr3
	SfruCPR66	Sfru033040	12725294	12729652	-	chr3
	SfruCPR67	Sfru033060	12688463	12699703	-	chr3
	SfruCPR68	Sfru033090	12628411	12639304	-	chr3
	SfruCPR69	Sfru033110	12603421	12607195	-	chr3
	SfruCPR70	Sfru043870	6629173	6637915	-	chr3
	SfruCPR71	Sfru045560	13604906	13625369	-	chr7
	SfruCPR72	Sfru047080	9303576	9308623	+	chr3
	SfruCPR73	Sfru067170	10525198	10529614	+	chr23
	SfruCPR74	Sfru067180	10531285	10541199	+	chr23
	SfruCPR75	Sfru067580	11785740	11798969	-	chr23
	SfruCPR76	Sfru067610	11847627	11852370	-	chr23
	SfruCPR77	Sfru111550	12886987	12912028	+	chr23
	SfruCPR78	Sfru120370	272101	282999	-	chr7
	SfruCPR79	Sfru123890	9566546	9589651	-	chr3
	SfruCPR80	Sfru123910	9527132	9529472	-	chr3
	SfruCPR81	Sfru126440	13739635	13740780	+	chr19
	SfruCPR82	Sfru126450	13705875	13713248	-	chr19
	SfruCPR83	Sfru128980	12302375	12317433	+	chr13
	SfruCPR84	Sfru131090	13128717	13130079	+	chr7
	SfruCPR85	Sfru137920	10968330	10973123	-	chr20
	SfruCPR86	Sfru159880	11961625	11973547	-	chr3
	SfruCPR87	Sfru159890	11976897	11983892	+	chr3
	SfruCPR88	Sfru159910	11988778	12000198	-	chr3
	SfruCPR89	Sfru159920	12008334	12038806	-	chr3
	SfruCPR90	Sfru159940	12082224	12083241	+	chr3
	SfruCPR91	Sfru159930	12061834	12081079	-	chr3
	SfruCPR92	Sfru159950	12084645	12101860	-	chr3
	SfruCPR93	Sfru159970	12117296	12119816	-	chr3
	SfruCPR94	Sfru159980	12120873	12121645	+	chr3
	SfruCPR95	Sfru159990	12127309	12129705	-	chr3
	SfruCPR96	Sfru160000	12131166	12136014	-	chr3
	SfruCPR97	Sfru160010	12136575	12139148	-	chr3
	SfruCPR98	Sfru160020	12140099	12143175	-	chr3
	SfruCPR99	Sfru160040	12149425	12155074	-	chr3
	SfruCPR100	Sfru160050	12155683	12159504	-	chr3
	SfruCPR101	Sfru160080	12162376	12163444	-	chr3
	SfruCPR102	Sfru160090	12164014	12174808	-	chr3
	SfruCPR103	Sfru160100	12175749	12176280	-	chr3
	SfruCPR104	Sfru160110	12179979	12180808	-	chr3
	SfruCPR105	Sfru160120	12181581	12182209	+	chr3
	SfruCPR106	Sfru160130	12183862	12184502	-	chr3
	SfruCPR107	Sfru160140	12185453	12186642	+	chr3
	SfruCPR108	Sfru160150	12187210	12192185	-	chr3
	SfruCPR109	Sfru160160	12193224	12194175	+	chr3
	SfruCPR110	Sfru160170	12196720	12197781	-	chr3
	SfruCPR111	Sfru160190	12204038	12204939	+	chr3
	SfruCPR112	Sfru160200	12205431	12206410	-	chr3
	SfruCPR113	Sfru160240	12223289	12225030	+	chr3
	SfruCPR114	Sfru160250	12228326	12230416	+	chr3
	SfruCPR115	Sfru160260	12233042	12236469	-	chr3
	SfruCPR116	Sfru160270	12237069	12250600	-	chr3
	SfruCPR117	Sfru160280	12252501	12265216	-	chr3
	SfruCPR118	Sfru160310	12387702	12391770	-	chr3
	SfruCPR119	Sfru160320	12394935	12403482	-	chr3
	SfruCPR120	Sfru160340	12412611	12418863	-	chr3
	SfruCPR121	Sfru160350	12422307	12428651	-	chr3
	SfruCPR122	Sfru160370	12460475	12462324	-	chr3
	SfruCPR123	Sfru187290	606828	619285	+	chr23
RR3	SfruCPR124	Sfru139170	4537749	4555063	+	chr3
CPAP1	SfruCPAP1-A	Sfru092650	17539908	17553211	+	chr5
	SfruCPAP1-B	Sfru048770	6336951	6355155	-	chr13
	SfruCPAP1-B2	Sfru048760	6308800	6312322	-	chr13
	SfruCPAP1-C	Sfru189640	2077298	2120384	-	chr22
	SfruCPAP1-D	Sfru080870	6388470	6391700	+	chr28
	SfruCPAP1-F	Sfru151760	986913	990444	-	chr28
	SfruCPAP1-G	Sfru133610	14384198	14392067	-	chr18
	SfruCPAP1-H	Sfru151770	916381	931969	-	chr28
	SfruCPAP1-J	Sfru221610	11126572	11152962	+	chr25
	SfruCPAP1-K	Sfru138900	10118523	10129153	-	hr25
	SfruCPAP1-L	Sfru074920	5029989	5031353	-	chr25
	SfruCPAP1-M	Sfru102130	10898534	10902604	-	chr3
	SfruCPAP1-N	Sfru151730	1052444	1056268	-	chr28
CPAP3	SfruCPAP3-A1	Sfru161380	5341161	5351243	+	chr4
	SfruCPAP3-A2	Sfru161390	5365559	5379798	+	chr4
	SfruCPAP3-B	Sfru161410	5410027	5429653	-	chr4
	SfruCPAP3-C	Sfru161440	5443316	5455586	-	chr4
	SfruCPAP3-D1	Sfru161400	5385792	5408683	+	chr4
	SfruCPAP3-E1	Sfru092160	39256	55778	+	chr4
	SfruCPAP3-E2	Sfru012680	868065	883265	-	chr4
	SfruCPAP3-E4	Sfru092170	60779	64030	+	chr4
CPT	SfruCPT1	Sfru183330	11718526	11720465	+	chr1
	SfruCPT2	Sfru184080	13172727	13175442	+	chr1
	SfruCPT3	Sfru184100	13238868	13241599	+	chr1
	SfruCPT4	Sfru192540	11143878	11145053	-	chr12
	SfruCPT5	Sfru210840	9020828	9024215	+	chr9
CPFL	SfruCPFL1	Sfru192640	8718240	8719259	-	chr22
	SfruCPFL2	Sfru192660	8703979	8705166	-	chr22
	SfruCPFL3	Sfru192670	8700779	8703476	-	chr22
	SfruCPFL4	Sfru192680	8699264	8700352	+	chr22
	SfruCPFL5	Sfru192690	8697196	8698313	+	chr22
	SfruCPFL6	Sfru192700	8692566	8693825	+	chr22
	SfruCPFL7	Sfru192720	8668477	8677953	+	chr22
CPLCA	SfruCPLCA1	Sfru059380	5554597	5555151	+	chr19
	SfruCPLCA2	Sfru033070	12662224	12682111	-	chr3
	SfruCPLCA3	Sfru059410	5568032	5568832	-	chr19
CPCFC	SfruCPCFC	Sfru081200	6854669	6858998	-	chr28
CPG	SfruCPG1	Sfru007170	3344343	3345583	-	chr3
	SfruCPG2	Sfru007650	6902562	6918395	-	chr8
	SfruCPG3	Sfru008060	15651258	15685982	-	chr11
	SfruCPG4	Sfru008070	15624189	15625871	-	chr11
	SfruCPG5	Sfru018310	10688844	10693484	-	chr19
	SfruCPG6	Sfru056890	13530055	13532175	-	chr8
	SfruCPG7	Sfru059480	5609445	5610218	+	chr19
	SfruCPG8	Sfru064200	9973729	9983760	-	chr27
	SfruCPG9	Sfru075170	16025134	16028162	-	chr2
	SfruCPG10	Sfru098230	13156661	13164752	-	chr10
	SfruCPG11	Sfru098260	13226999	13228210	-	chr10
	SfruCPG12	Sfru119660	7341190	7351156	+	chr27
	SfruCPG13	Sfru123660	9836679	9838953	-	chr3
	SfruCPG14	Sfru140710	826375	827947	+	chr22
	SfruCPG15	Sfru153910	9752231	9753765	-	chr10
	SfruCPG16	Sfru164890	16449739	16453259	-	chr9
	SfruCPG17	Sfru169280	11161582	11164589	-	chr22
	SfruCPG18	Sfru174770	16444691	16445984	-	chr8
	SfruCPG19	Sfru177420	198229	205320	-	chr12
	SfruCPG20	Sfru191600	18278830	18280064	-	chr2
	SfruCPG21	Sfru192710	8683624	8691698	+	chr22
	SfruCPG22	Sfru220660	1410027	1419119	-	chr10
	SfruCPG23	Sfru220680	1398870	1399949	+	chr10
	SfruCPG24	Sfru220690	1392125	1393252	+	chr10
CPH	SfruCPH1	Sfru000960	1260937	1263862	+	chr20
	SfruCPH2	Sfru001230	1542395	1550438	+	chr20
	SfruCPH3	Sfru013380	6525541	6532897	+	chr25
	SfruCPH4	Sfru059420	5594902	5595498	+	chr19
	SfruCPH5	Sfru059430	5596917	5597384	+	chr19
	SfruCPH6	Sfru059460	5606261	5606941	+	chr19
	SfruCPH7	Sfru059470	5608307	5608858	-	chr19
	SfruCPH8	Sfru059490	5611456	5612052	-	chr19
	SfruCPH9	Sfru059500	5615512	5616222	-	chr19
	SfruCPH10	Sfru059510	5619792	5625073	-	chr19
	SfruCPH11	Sfru059540	5640994	5642068	+	chr19
	SfruCPH12	Sfru059550	5643615	5644385	-	chr19
	SfruCPH13	Sfru059560	5649491	5649999	-	chr19
	SfruCPH14	Sfru063380	419308	423075	-	chr14
	SfruCPH15	Sfru070910	1298883	1301386	-	chr21
	SfruCPH16	Sfru095130	7922807	7924819	+	chr17
	SfruCPH17	Sfru095260	7971725	7983681	+	chr17
	SfruCPH18	Sfru120350	239574	241679	+	chr7
	SfruCPH19	Sfru205560	2736281	2749760	-	chr28
	SfruCPH20	Sfru205570	2758701	2761292	-	chr28
	SfruCPH21	Sfru205580	2777962	2778867	-	chr28
