# Supplementary material for: Genomic and Transcriptomic Analysis Reveals Cuticular Protein Genes Responding to Different Insecticides in Fall Armyworm Spodoptera frugiperda
Source: Insects. 2021 Nov 5;12(11):997. doi: 10.3390/insects12110997 (PMC8622913; doi:10.3390/insects12110997)
Supplement: Supplementary file 1 [file insects-12-00997-s001.zip › Table S3.xls]

Table S3: TMP values of CP genes of FAW at different developmental stages obtained from the RNA-seq data.
CP family/subfamily	Gene name	L1	L2	L3	L4	L5	L6	P	FA	MA
RR1	SfruCPR1	2.8	0.37	1.61	4.8	2.27	2.75	3.67	2.55	5.02
	SfruCPR2	3.9	74.5	2.67	1.44	1.81	0.44	0.17	1.21	1.09
	SfruCPR3	608.02	10561.8	9809.67	7150.6	3276.04	194.05	0.16	0.1	0.15
	SfruCPR4	14155.9	31662.4	12650.4	887.93	1841.9	43.82	11.82	29.9	58.91
	SfruCPR5	0.32	0.73	0.06	0.6	0	0	0.02	0	0
	SfruCPR6	0.21	15.59	0.09	0.13	0	0	0.03	0	0
	SfruCPR7	0	17.62	0.59	0.51	0	0	0.07	0.01	0
	SfruCPR8	0.02	0.61	0.01	0.01	0	0	0	0	0
	SfruCPR9	4.41	1.76	0.91	9.17	0.12	0.32	0.85	1.16	1.3
	SfruCPR10	3.26	3.05	1	0.03	0	0.02	0.11	0.07	0.21
	SfruCPR11	6.78	15.76	0.94	58.26	1.11	0.03	0.11	0.03	0
	SfruCPR12	0	0.01	0.02	33.91	0	0.02	0.09	0.01	0
	SfruCPR13	107.32	199.43	32.35	13.59	1.92	0.05	0	15.47	21.42
	SfruCPR14	0.18	3.34	10.01	4.96	28.76	0.06	0.49	1.84	0.23
	SfruCPR15	69.47	677.77	79.49	34.03	11.93	0.81	14.98	11.32	49.37
	SfruCPR16	1.54	52.5	0.44	0.14	0	0	0.01	0	0.03
	SfruCPR17	63.57	233.88	43.89	30.01	22.89	690.67	16.47	13.19	34.23
	SfruCPR18	10.19	27.47	73.22	25.36	11.83	147.45	47.12	0.24	1.75
	SfruCPR19	0.04	0.01	0.07	0.03	0.01	0.09	530.96	0.01	2.48
	SfruCPR20	2.28	2.55	15.31	0.89	0.42	0.13	2.02	0.01	8.43
	SfruCPR21	282.62	1433.31	2864.63	143.67	959.9	5.67	1.33	6.37	0.68
	SfruCPR22	0.25	0.52	0.64	0.07	0.13	0.58	0.04	0.05	0
	SfruCPR23	80.69	204.63	280.2	1.98	0.69	4.46	25.89	0.05	1.56
	SfruCPR24	18.37	850.75	39.68	27.84	4.67	0.11	2.1	0.22	0.71
	SfruCPR25	126.18	3009.02	15228.02	3093.58	40.01	18.33	0.04	0.04	0.06
	SfruCPR26	891.3	2353.96	1368.71	1648.82	44.65	0.37	0.05	29.57	19.1
	SfruCPR27	219.6	514.32	419.63	90.47	69.4	18.45	1.76	0.02	0.05
	SfruCPR28	198.97	1916.94	1155.98	125.05	47.19	2.26	2.59	0.19	0.23
	SfruCPR29	9.06	15.23	5.68	2.08	3.48	1.84	92.97	100.05	80.45
	SfruCPR30	45.26	39.12	24.57	6.14	17.27	0.34	0.07	5.38	33.04
	SfruCPR31	2.49	0.95	4.3	0	0.2	0.91	0.03	0	1.49
	SfruCPR32	5.92	40	7.17	1513.18	27.98	1.02	36.19	2.15	4.14
	SfruCPR33	0.69	5.52	35.51	1.36	0.79	0.59	83.43	0.22	14.97
	SfruCPR34	81.26	339.7	89.48	86.34	26.69	9.9	10.84	1.6	0.67
	SfruCPR35	13.64	33.45	21.54	73.72	87.51	1	0.3	0	0
	SfruCPR36	102.14	78.54	37.01	10.82	0.51	0.17	0	0	0.15
	SfruCPR37	35.4	79.43	61.05	13.94	24.09	0.76	0.08	0.02	0.06
	SfruCPR38	11.44	878.53	507.49	207.78	726.54	0.25	9.83	0.07	0.31
	SfruCPR39	0.1	15.68	0.38	0.22	0.29	0	0.25	0	0
	SfruCPR40	40.63	505.82	30.19	6.96	5.02	0	0	0.39	0.73
	SfruCPR41	24.11	91.09	13.67	1.02	3.58	0	0.03	0.51	0.88
	SfruCPR42	20.16	46.62	11.32	0.26	1.04	0	0	0	0
	SfruCPR43	15.96	4.75	8.71	0	0.1	0	0.46	0.35	2.47
	SfruCPR44	170.44	88.29	426.85	0.07	2.32	0.1	0.61	0.76	1.14
	SfruCPR45	2687.76	3708.66	1983.51	617.27	1731.98	50.63	222.94	331.09	1330.7
	SfruCPR46	0.16	45.27	678.17	1.91	121.81	0	0.21	0.06	0
	SfruCPR47	9.4	29.34	102.19	85.83	223.05	0.96	0	0.02	0
	SfruCPR48	10.34	5.77	1.48	0.16	0.45	0	0	0	0
	SfruCPR49	0	0	0	0.04	0	0	0.05	0.07	0.76
	SfruCPR50	17.3	6.12	15.59	53.67	38.39	16.08	2.76	0.63	0.71
	SfruCPR51	1.7	18.44	18.05	9.95	4.3	0.07	1.85	0.26	0.26
	SfruCPR52	3.64	16.1	12.15	5.76	2.22	0	0	0	0
	SfruCPR53	4.09	13.47	2.35	2.31	0.28	0	4.25	0.07	0.03
	SfruCPR54	0	1.73	0.07	0.08	0	0.03	4.27	0.06	0.02
RR2	SfruCPR55	2.39	4.01	5.27	9.89	0.22	0.63	36.43	1.3	3.01
	SfruCPR56	1.95	9.46	3.49	1.79	2.17	0.19	6.3	0.79	25.98
	SfruCPR57	0.36	0.47	0.17	12.2	0.03	0.02	9.62	0.14	0.62
	SfruCPR58	0	0.01	0.06	0.17	0.14	2.73	0.27	0	0
	SfruCPR59	1.52	1.08	2.87	1.74	1.01	0	134.43	0	0.68
	SfruCPR60	0	0	0	0	0	19.74	0.06	0.07	0
	SfruCPR61	0	0	0	0	0	0	0	0	0
	SfruCPR62	0	0	0	0	0	0	0	0	0.07
	SfruCPR63	0	0	0	0.06	0	0	0.03	0.05	0.01
	SfruCPR64	0	0.21	0	0.79	0	0	0	0	0
	SfruCPR65	0	0	0	0	0	0	0	0	0.09
	SfruCPR66	0.09	0.14	0.09	2.95	0	0.01	0	0.01	0.01
	SfruCPR67	25.11	42.79	25.84	23.35	0.06	0.27	25.11	0.21	0.34
	SfruCPR68	0	0.01	0	0	0	0	0	0	0
	SfruCPR69	0.39	0.45	0.07	24.07	0	0.07	0.41	0.3	0.09
	SfruCPR70	0.1	1.3	0.06	172.61	0	0	693.07	0.09	0.18
	SfruCPR71	0.21	0.07	0.13	0.1	0.01	0.46	0.23	0.15	0.23
	SfruCPR72	51.54	80.35	26.86	26.31	5.01	1.14	21.91	53.19	32.87
	SfruCPR73	0.32	0.85	0.14	0.12	0.04	0.09	0.03	0.05	0.05
	SfruCPR74	0.93	11.36	1.47	0.09	0.29	0.03	0.05	0	0.03
	SfruCPR75	0.79	6.89	1.1	1.39	1.05	1.15	0.51	0.44	1.65
	SfruCPR76	0.19	2.43	0.65	0.84	0	0	0	6.25	0.47
	SfruCPR77	1.91	28.5	0.45	6.96	0.06	0.09	5.34	3.18	4.32
	SfruCPR78	5.57	12.21	8.29	11.47	0.53	0.11	2.77	5.41	2.61
	SfruCPR79	32.3	25.33	28.99	7.88	12.17	1.66	2.57	4.82	6.21
	SfruCPR80	527.84	183.06	131.38	170.98	58.52	62.76	146.75	333.05	279.17
	SfruCPR81	7.5	321.79	1.12	9.04	0	0	0	0	0
	SfruCPR82	0.7	1029.75	1.17	1.52	0	3.11	0.07	0.13	0
	SfruCPR83	18.29	47.62	5.35	35.94	0.69	8.17	10.62	1.63	3.02
	SfruCPR84	0.09	0	0	0	0.03	0	0.85	0.13	0
	SfruCPR85	39.83	136.89	143.33	158.04	154.55	282.14	4.47	21.67	54.22
	SfruCPR86	0.02	0.27	0.02	3.51	0	0.07	0.08	0.09	0.03
	SfruCPR87	0.03	0.03	0	0	0	0	0	0.24	0.05
	SfruCPR88	0	0.03	0.01	0	0	0.02	0	0	0.03
	SfruCPR89	16.17	165.53	3.18	0.1	0.1	0.01	0.13	0.06	0.25
	SfruCPR90	0	38.27	0.12	0	0	0	0	0	0
	SfruCPR91	0.17	45.32	0.06	2.33	0	0.01	0.13	0	0.02
	SfruCPR92	0.35	37.78	0.08	0.25	0	0	0.02	0	0.07
	SfruCPR93	1.23	177.94	0.37	0.4	0.01	0.04	0.03	0.02	0.21
	SfruCPR94	0	0	0	0	0	0	0	0	0
	SfruCPR95	0.02	0.58	0	0	0	0	0	0	0
	SfruCPR96	0.05	0.5	0.02	0.05	0	0	0.07	0	0
	SfruCPR97	0.02	0.96	0	0	0	0	0	0	0
	SfruCPR98	0	0	0	0	0	0	0	0	0
	SfruCPR99	0.07	1.18	0	0	0	0	0	0.01	0.01
	SfruCPR100	0	0.03	0	0	0	0	0.05	0	0
	SfruCPR101	0	0	0	0	0	0	0	0	0
	SfruCPR102	0	0	0	0.02	0	0.02	0.18	0.04	0.08
	SfruCPR103	0	0	0	0	0	0	0.12	0	0
	SfruCPR104	0	0	0	0	0	0	0	0	0
	SfruCPR105	0	0	0	0	0	0	0	0	0
	SfruCPR106	0	0	0	0	0	0	0	0	0
	SfruCPR107	0	5.04	0	25.18	0	0	9.06	0	0
	SfruCPR108	0	0	0	0.03	0	0	0	0	0
	SfruCPR109	0	0	0	0	0	0	0	0	0
	SfruCPR110	0	0	0	0	0	0	0.03	0	0
	SfruCPR111	0	0	0	0	0	1.95	0	0	0
	SfruCPR112	0	0	0	0	0	0	0	0	0
	SfruCPR113	0	0	0	0	0	0	0	0	0
	SfruCPR114	0.02	0.01	0	76.26	0	0	0.79	0.02	1.02
	SfruCPR115	0	0.07	0	0.29	0	0.06	0.06	0.03	0
	SfruCPR116	0	0.11	0.02	0.33	0.28	0.06	73.75	0	0.22
	SfruCPR117	0.59	0.6	0.35	0.36	0.22	0.01	626.6	0.04	1.45
	SfruCPR118	4.8	32.96	0.28	0.33	0	0	6.86	0.98	1.89
	SfruCPR119	0.12	0.35	0	7.42	0	0	325.02	0.17	0.22
	SfruCPR120	0.03	0	0.04	0.08	0	4.2	0.67	0	0
	SfruCPR121	0	0	0	0.13	0	0	27.93	0.3	0.25
	SfruCPR122	0.16	0.09	0.27	31.15	0.18	4.59	0.52	1.26	0.89
	SfruCPR123	0.04	0.08	0.02	0.99	0.01	0.01	1	0.09	55.47
RR3	SfruCPR124	116.94	14.82	43.48	30.31	89.49	40.86	8.83	2.87	4.72
CPAP1	SfruCPAP1-A	0.31	3.64	0.16	99.53	0	0	182.14	0.03	0
	SfruCPAP1-B	44.34	49.44	35.45	14.89	10.83	4.4	6.79	1.57	2.09
	SfruCPAP1-B2	3.04	6.1	1.58	60.92	0.4	1.29	3.29	1.57	1.88
	SfruCPAP1-C	86.93	48.91	69.88	65.23	46.59	96.67	15.06	25.04	21.13
	SfruCPAP1-D	24.47	13.03	1.74	0.32	0.44	1.75	0.14	0.1	0.48
	SfruCPAP1-F	0.46	1.33	0.56	0.81	0.2	0.09	158.93	4.47	1.14
	SfruCPAP1-G	5.2	28.29	0.93	350.86	0.16	174.08	432.37	1.01	2.79
	SfruCPAP1-H	11.75	8.44	12.68	25.96	4.94	4.05	83.16	15.11	2.67
	SfruCPAP1-J	0.04	0.31	0.02	7.5	0.01	0.01	47.6	0.05	0.04
	SfruCPAP1-K	0.23	0.1	0.24	8.15	0.08	0.12	53.54	1.37	0.42
	SfruCPAP1-L	0.16	0.48	0.13	9.17	0.07	3.88	2.52	0.55	0.13
	SfruCPAP1-M	3.94	10.54	10.54	17.74	2.31	39.5	98.19	11.45	3.58
	SfruCPAP1-N	0.01	0.14	0.62	20.56	0.03	0.25	426.2	0.06	0.64
CPAP3	SfruCPAP3-A1	26.63	120.01	137.94	694.78	17.8	220.5	82.23	5.83	12.19
	SfruCPAP3-A2	3.55	15.47	2.55	126.67	0.27	8.53	42.01	0.27	2.2
	SfruCPAP3-B	3.64	21.64	21.6	50.23	3.59	15.55	24.61	1.01	2.71
	SfruCPAP3-C	71.91	359.76	276.94	1497.28	58.13	68.26	4591.05	41.22	21.61
	SfruCPAP3-D1	49.16	78.75	55.85	89.63	44.39	90.85	17.1	13.49	9.04
	SfruCPAP3-E1	7.48	65.6	94.07	6.79	5.2	11.07	0.06	0.38	4.66
	SfruCPAP3-E2	20	28.36	27.42	9.17	20.61	5.16	0.04	3.87	6.24
	SfruCPAP3-E4	0.02	0	0	0	0	0	0	0	0
CPT	SfruCPT1	63.1	1056.97	424.23	103.93	9.38	0.24	0.29	0.21	0.47
	SfruCPT2	0.03	0.04	0	0.07	0	0	0	0	0.04
	SfruCPT3	0.43	43.33	0.47	2159.32	0.09	0.1	9.17	0.02	0.25
	SfruCPT4	0.74	177.65	0.55	6463.32	0.15	0.08	413.73	0.18	0.08
	SfruCPT5	3.36	107.91	0.91	307.01	0.24	0.04	206.86	0.93	1.41
CPFL	SfruCPFL1	114.77	1191.24	418.14	13.57	3.69	0.46	1.35	3.34	5.16
	SfruCPFL2	1.06	170.02	1.83	1.16	0	0.02	0	0.01	0.01
	SfruCPFL3	0	0.32	0.27	0	0	0	0.04	0.04	0
	SfruCPFL4	0.06	1.98	0.5	0.28	0.04	0	5.67	0.05	0.06
	SfruCPFL5	5.27	577	15.41	11.14	0.16	0.02	0	0	0
	SfruCPFL6	39	236.89	1.64	3.54	0.01	0.03	0.49	0	0
	SfruCPFL7	8.37	165.03	21.04	8.21	0.07	1.88	4.44	0.87	1.4
CPLCA	SfruCPLCA1	151.53	190.95	15.45	1.07	2.63	0.05	0.18	0.1	0.02
	SfruCPLCA2	0.86	26.64	10.95	0.3	0.25	0.04	0.15	0.04	0.12
	SfruCPLCA3	59.82	153.1	10.95	0.41	0.47	0	0.12	0.57	0.97
CPCFC	SfruCPCFC	4629.3	2221.74	1523.43	20.6	111.64	1.2	12.96	1886	5842.39
CPG	SfruCPG1	65.43	18.02	7.17	6.99	0.86	5.68	331.25	0.26	6.76
	SfruCPG2	160.98	29.98	97.92	75.47	113.46	99.07	2.46	59.31	107.48
	SfruCPG3	42.47	160.99	55.17	602.19	3.56	0.26	26.55	7.54	14.45
	SfruCPG4	0.36	1.1	0.37	292.87	0.02	0.05	87.34	0.31	0.36
	SfruCPG5	26.44	847.33	49.28	8957.78	3.43	4.02	631.55	1.08	2.59
	SfruCPG6	6.38	12.51	1.37	2.05	0	0	0	0	0.04
	SfruCPG7	13.98	8.67	33.5	1.34	18.08	0.03	0	0.02	0.02
	SfruCPG8	0.06	0.12	0.56	6250.87	0.05	0.04	102.4	0.05	0.04
	SfruCPG9	1972.88	639.98	847.26	202.19	65.35	544.89	196.34	125.81	87.01
	SfruCPG10	0.02	0.08	0.2	0.12	0.03	0.03	75.63	1.65	2.07
	SfruCPG11	0	4.61	0.02	0.01	0.02	0	0.15	0.07	0.01
	SfruCPG12	0.29	0.09	0.35	1939.16	0.18	0.04	9.39	0.45	0.09
	SfruCPG13	0.09	24.6	34.32	7.32	30.51	623.45	0.29	27.05	20.54
	SfruCPG14	0.93	0.15	0.23	0.13	0	11.67	0.61	0	0.28
	SfruCPG15	42.87	15.26	5.26	8.38	10.37	0.18	0.06	2.66	25.68
	SfruCPG16	1.35	60.48	3.88	5965.88	0.4	0.08	70.51	0.42	4.4
	SfruCPG17	0.19	1.45	0.13	2.1	0.01	0.01	0.17	0.25	0.02
	SfruCPG18	0.01	0	0	0	0	0	2.62	0	0
	SfruCPG19	0.34	1.11	0.06	1487.31	0.11	0.97	399.47	0.49	0.43
	SfruCPG20	0.2	287.64	0	0.03	0.04	0	0	0	0
	SfruCPG21	41.83	390.48	293.33	457.37	170.51	0.05	0	0	0
	SfruCPG22	0.5	1.12	0.57	437.96	0	0.11	921.46	0.7	17.57
	SfruCPG23	1.77	1.03	0.34	656.02	0.02	0	1.47	0	0.77
	SfruCPG24	0.91	1.53	0.11	1154.37	0.06	0.18	25.95	0.03	0.47
CPH	SfruCPH1	268.26	1043.95	280.12	14.82	15.96	0.82	23.14	5.79	45.7
	SfruCPH2	735.13	1080.55	229.71	187	97.39	1.07	324.37	4.02	27.26
	SfruCPH3	14.37	3104.18	63.34	52.12	0	0.28	5.1	0.31	0.17
	SfruCPH4	0.26	2.23	0.1	0.03	0.06	0	0.21	0.32	1.45
	SfruCPH5	0.2	6.24	1.02	0.05	0.08	0	0.5	0.05	0.47
	SfruCPH6	0.35	5.59	7.17	0.4	0.07	0	18.9	0	0.22
	SfruCPH7	0.8	0.6	0.2	0.72	0.05	0	18.55	0	0
	SfruCPH8	534.48	292.21	383.18	19.54	43.8	0.42	0.38	0	0.1
	SfruCPH9	0.1	12.69	5.02	1.86	0.14	0	2.83	0	0
	SfruCPH10	0.22	0.93	0.4	0	0	0	1.16	0	0
	SfruCPH11	0	0	0.05	45.59	0.05	0	0	0.05	0
	SfruCPH12	0	0	0	0.02	0	0	0	0	0
	SfruCPH13	0.06	0.58	0.18	0	0	0	0.87	0.15	0
	SfruCPH14	0	0	0	0	0.01	0	0	0	0.01
	SfruCPH15	0.62	0.33	0.33	11185.02	0.08	0.55	516.15	0.27	0.24
	SfruCPH16	1239.62	2438.07	3317.92	763.58	926.44	102.66	301.41	374	270.48
	SfruCPH17	0.15	4.75	2.79	0.66	3.4	1.2	3.57	0.23	0.64
	SfruCPH18	0.01	0.05	0.01	0.07	0	0	0.03	0	0.01
	SfruCPH19	3265.05	4322.79	2551.07	69.35	437.56	11.33	82	520.2	2570.73
	SfruCPH20	7.67	14.34	56.05	1.52	6.2	0	0.21	1.01	2.39
	SfruCPH21	327.41	821.13	70.82	69.41	8.76	0.12	3.41	1.15	8.61
L1-L6: 1st-6th instar larvae; P, pupae, FA, female adult; MA, male adult.
